# Supplementary material for: Nursing Roles in Early Integration of Palliative and Supportive Care for Adults with Advanced Cancer: A Scoping Review
Source: Curr Oncol. 2026 May 27;33(6):312. doi: 10.3390/curroncol33060312 (PMC13298150; doi:10.3390/curroncol33060312)
Supplement: Supplementary file 1 [file curroncol-33-00312-s001.zip]

Archive with 1 entries (1 files):
- curroncol-4229374-supplementary.pdf
